# Supplementary material for: Alterations in 3D chromatin organization contribute to tumorigenesis of EGFR-amplified glioblastoma
Source: Comput Struct Biotechnol J. 2022 Apr 8;20:1967–78. doi: 10.1016/j.csbj.2022.04.007 (PMC9062087; doi:10.1016/j.csbj.2022.04.007)
Supplement: Supplementary data 2 [file mmc2.xlsx]

## Sheet: 2HiC
Sup. Table 1. Mapping and sequencing statistics of the Hi-C datasets. Chi-square test of cis/trans-interaction of the two cell lines.
	A172_1	A172_2	A172_3	A172_4	A172_5	A172_6	HA1800_1	HA1800_2	HA1800_3	HA1800_4	HA1800_5	HA1800_6	A172_merged	HA1800_merged
Total_pairs_processed	397458985	423102725	510838667	640543441	506439085	401671825	516335481	484209190	503314452	491280357	486271785	463395513	2880054728	2944806778
Unmapped_pairs	4968401	5259388	4176759	6312067	4533838	5598896	1806599	2760710	3067031	2976933	2933470	2462375	30849349	16007118
Low_qual_pairs	121112049	126821985	156438873	192895084	139650916	100011974	151396314	139321756	141077565	141498969	135613583	133781878	836930881	842690065
Unique_paired_alignments	236807372	255794249	296988794	372509935	317082854	258812170	322455169	297778544	311987590	301092093	300198837	286370583	1737995374	1819882816
Multiple_pairs_alignments	0	0	0	0	0	0	0	0	0	0	0	0	0	0
Pairs_with_singleton	34571163	35227103	53234241	68826355	45171477	37248785	40677399	44348180	47182266	45712362	47525895	40780677	274279124	266226779
Low_qual_singleton	0	0	0	0	0	0	0	0	0	0	0	0	0	0
Unique_singleton_alignments	0	0	0	0	0	0	0	0	0	0	0	0	0	0
Multiple_singleton_alignments	0	0	0	0	0	0	0	0	0	0	0	0	0	0
Reported_pairs	236807372	255794249	296988794	372509935	317082854	258812170	322455169	297778544	311987590	301092093	300198837	286370583	1737995374	1819882816
Valid_interaction_pairs	123076518	130690196	275863472	340790147	226522395	116712231	317277294	225737844	232397723	226237113	230023815	231811067	1213654959	1463484856
Valid_interaction_pairs_FF	21200325	22678163	67430081	82972811	49011859	20086549	78998502	48481990	47687087	47181228	48292436	51430638	263379788	322071881
Valid_interaction_pairs_RR	21184867	22638416	67564444	83132200	49085044	20104141	79161899	48520460	47716408	47209988	48358365	51473788	263709112	322440908
Valid_interaction_pairs_RF	19302756	20735767	65784031	81486566	46274541	18381400	79004131	45852991	44950821	45134762	45974244	50149234	251965061	311066183
Valid_interaction_pairs_FR	61388570	64637850	75084916	93198570	82150951	58140141	80112762	82882403	92043407	86711135	87398770	78757407	434600998	507905884
Dangling_end_pairs	32389894	37317939	2701131	5701652	27326774	60551360	649049	3055241	3708400	3349256	2650281	2175965	165988750	15588192
Religation_pairs	73937500	79917198	15313288	21442786	60396905	79143206	2761603	66322457	73234034	68842151	64763924	49428066	330150883	325352235
Self_Cycle_pairs	558283	671618	725173	1248824	670189	418034	298649	1273181	1079456	1219389	1243295	1522481	4292121	6636451
Single-end_pairs	0	0	0	0	0	0	0	0	0	0	0	0	0	0
Filtered_pairs	148860	160080	180996	231638	176586	121336	156690	192767	203989	203712	171256	189362	1019496	1117776
Dumped_pairs	6696317	7037218	2204734	3094888	1990005	1866003	1311884	1197054	1363988	1240472	1346266	1243642	22889165	7703306
valid_interaction	123076518	130690196	275863472	340790147	226522395	116712231	317277294	225737844	232397723	226237113	230023815	231811067	1213654959	1463484856
valid_interaction_rmdup	65711251	68361336	245007805	288192681	104338141	32825116	253684959	170381865	125111166	95445739	136091159	112148353	804436330	892863241
trans_interaction	6171302	6387669	36410388	43323695	11574176	3366807	40368727	17412149	12162563	9669215	13022006	11982288	107234037	104616948
cis_interaction	59539949	61973667	208597417	244868986	92763965	29458309	213316232	152969716	112948603	85776524	123069153	100166065	697202293	788246293
cis_shortRange	34815836	36085714	60963065	72698225	41264462	17542226	34676417	70668809	55819026	41042815	57502089	42298341	263369528	302007497
cis_longRange	24724113	25887953	147634352	172170761	51499503	11916083	178639815	82300907	57129577	44733709	65567064	57867724	433832765	486238796
													A172_merged	HA1800_merged
												trans_interaction	107234037	104616948
												cis_interaction	697202293	788246293
												Chi-square test, p<0.0001
