# Supplementary material for: Alterations in 3D chromatin organization contribute to tumorigenesis of EGFR-amplified glioblastoma
Source: Comput Struct Biotechnol J. 2022 Apr 8;20:1967–78. doi: 10.1016/j.csbj.2022.04.007 (PMC9062087; doi:10.1016/j.csbj.2022.04.007)
Supplement: Supplementary data 3 [file mmc3.xlsx]

## Sheet: 2WGS
Sup. Table 2. Sequencing statistics of the WGS datasets.
	A172	HA1800
Raw Reads Number	668999404	699614064
Raw Bases Number	100349910600	104942109600
Clean Reads Number	656169660	672398164
Clean Reads Rate(%)	98.08	96.11
Clean Bases Number	98425449000	100859724600
Low-quality Reads Number	2109130	5112198
Low-quality Reads Rate(%)	0.32	0.73
Ns Reads Number	0	24550
Ns Reads Rate(%)	0	0
Adapter Polluted Reads Number	10720614	22079152
Adapter Polluted Reads Rate(%)	1.6	3.16
Raw Q30 Bases Rate(%)	92.17	94.24
Clean Q30 Bases Rate(%)	92.31	94.56
