# Supplementary material for: Alterations in 3D chromatin organization contribute to tumorigenesis of EGFR-amplified glioblastoma
Source: Comput Struct Biotechnol J. 2022 Apr 8;20:1967–78. doi: 10.1016/j.csbj.2022.04.007 (PMC9062087; doi:10.1016/j.csbj.2022.04.007)
Supplement: Supplementary data 4 [file mmc4.xlsx]

## Sheet: 2RNA-seq
Sup. Table 3. Sequencing statistics of the RNA-seq datasets.
	A172_rep1	A172_rep2	A172_rep3	HA1800_rep1	HA1800_rep2	HA1800_rep3
Raw Reads Number	45944568	46386934	47784578	49121556	47390920	45738278
Raw Bases Number	6891685200	6958040100	7167686700	7368233400	7108638000	6860741700
Clean Reads Number	40654002	40687242	41935048	46924720	45507918	44998760
Clean Reads Rate(%)	88.48	87.71	87.76	95.53	96.03	98.38
Clean Bases Number	6098100300	6103086300	6290257200	7038708000	6826187700	6749814000
Low-quality Reads Number	4937016	5356164	5465886	1921594	1620548	263324
Low-quality Reads Rate(%)	10.75	11.55	11.44	3.91	3.42	0.58
Ns Reads Number	5430	5758	5406	4358	2152	12486
Ns Reads Rate(%)	0.01	0.01	0.01	0.01	0.01	0.03
Adapter Polluted Reads Number	348120	337770	378238	270884	260302	463708
Adapter Polluted Reads Rate(%)	0.76	0.73	0.79	0.55	0.55	1.01
Raw Q30 Bases Rate(%)	92.56	92.31	92.16	88.35	88.94	94.02
Clean Q30 Bases Rate(%)	96.09	96.12	95.88	90.09	90.48	94.29
