# Supplementary material for: Alterations in 3D chromatin organization contribute to tumorigenesis of EGFR-amplified glioblastoma
Source: Comput Struct Biotechnol J. 2022 Apr 8;20:1967–78. doi: 10.1016/j.csbj.2022.04.007 (PMC9062087; doi:10.1016/j.csbj.2022.04.007)
Supplement: Supplementary data 5 [file mmc5.xlsx]

## Sheet: Circos SNPS_GRCh37_right_one
Sup. Table 4. Glioma risk SNPs, blue rows in the table means somatic mutations occurred in A172.
chromosome	point	DISEASE.TRAIT	INITIAL.SAMPLE.SIZE	REGION	Gene	MAPPED_GENE	UPSTREAM_GENE_ID	DOWNSTREAM_GENE_ID	SNP_GENE_IDS	UPSTREAM_GENE_DISTANCE	DOWNSTREAM_GENE_DISTANCE	STRONGEST_SNP.RISK_ALLELE	SNPS	MERGED	SNP_ID_CURRENT	CONTEXT	INTERGENIC	RISK_ALLELE_FREQUENCY	P.VALUE	PVALUE_MLOG	P.VALUE.1	OR.BETA	X95._CI
1	243851947	Non-glioblastoma glioma	5,819 European ancestry cases, 18,190 European ancestry controls.	1q44	AKT3	AKT3	NA	NA	10000	NA	NA	rs12076373-G	rs12076373	0	12076373	intron_variant	0	0.837	3e-10	9.52288		1.23	1.16-1.32
1	204508147	Glioma	12,469 European ancestry cases, 18,190 European ancestry controls.	1q32.1	MDM4	MDM4	NA	NA	4194	NA	NA	rs4252707-A	rs4252707	0	4252707	intron_variant	0	0.22	3e-07	6.52288		1.12	1.07-1.17
1	65229299	Glioblastoma	2,835 European ancestry male cases, 1,682 European ancestry female cases, 5,216 European ancestry male controls, 5,470 European ancestry female controls	1p31.3	RAVER2	RAVER2	NA	NA	55225	NA	NA	rs12752552-T	rs12752552	0	12752552	intron_variant	0	NR	3e-06	5.52288	(males)	1.28	1.15-1.42
2	209051586	Glioma	12,469 European ancestry cases, 18,190 European ancestry controls.	2q33.3	IDH1	C2orf80	NA	NA	389073	NA	NA	rs7572263-A	rs7572263	0	7572263	intron_variant	0	0.756	3e-06	5.52288		1.11	1.06-1.15
3	66502981	Non-glioblastoma glioma	5,819 European ancestry cases, 18,190 European ancestry controls.	3p14.1	LRIG1	LRIG1	NA	NA	26018	NA	NA	rs11706832-C	rs11706832	0	11706832	intron_variant	0	0.456	8e-09	8.09691		1.15	1.09-1.20
3	169500487	Glioma	12,469 European ancestry cases, 18,190 European ancestry controls.	3q26.2	TERC	MYNN	NA	NA	55892	NA	NA	rs3772190-G	rs3772190	0	3772190	intron_variant	0	0.757	2e-06	5.69897		1.11	1.06-1.15
3	49492481	Glioblastoma	2,835 European ancestry male cases, 1,682 European ancestry female cases, 5,216 European ancestry male controls, 5,470 European ancestry female controls	3p21.31		NICN1 - DAG1	84276	1605		25724	13655	rs9841110-C	rs9841110	0	9841110	regulatory_region_variant	1	NR	1e-07	7	(females)	1.27	1.16-1.38
5	80719125	Glioblastoma	315 European ancestry cases	5q14.1	SSBP2	SSBP2	NA	NA	23635	NA	NA	rs7732320-T	rs7732320	0	7732320	intron_variant	0	0.11	1e-06	6		1.64	1.34-2.00
5	1279790	Glioblastoma (age-stratified)	1,533 cases diagnosed below median age, 1,476 cases diagnosed at median age, 1,503 cases diagnosed above median age, 10,582 controls,	5p15.33	TERT	TERT	NA	NA	7015	NA	NA	rs10069690-T	rs10069690	0	10069690	intron_variant	0	NR	5e-31	30.301	(Above median age-at-diagnosis)	1.72	1.57-1.89
7	55159349	Glioblastoma (age-stratified)	1,533 cases diagnosed below median age, 1,476 cases diagnosed at median age, 1,503 cases diagnosed above median age, 10,582 controls,	7p11.2	EGFR	EGFR	NA	NA	1956	NA	NA	rs11979158-A	rs11979158	0	11979158	intron_variant	0	NR	2e-10	9.69897	(Above median age-at-diagnosis)	1.42	1.27-1.58
8	130645692	Glioblastoma (age-stratified)	1,533 cases diagnosed below median age, 1,476 cases diagnosed at median age, 1,503 cases diagnosed above median age, 10,582 controls,	8q24.21	CCDC26	CCDC26	NA	NA	137196	NA	NA	rs55705857-G	rs55705857	0	55705857	intron_variant	0	NR	9e-11	10.0458	(Below median age-at-diagnosis)	1.76	1.49-2.10
9	22032152	Glioma	12,469 European ancestry cases, 18,190 European ancestry controls.	9p21.3	CDKN2A, CDKN2B	CDKN2B-AS1	NA	NA	100048912	NA	NA	rs634537-G	rs634537	0	634537	intron_variant	0	0.411	1e-45	45		1.3	1.25-1.34
10	105661315	Glioma	12,469 European ancestry cases, 18,190 European ancestry controls.	10q24.33	OBFC1	OBFC1	NA	NA	79991	NA	NA	rs11598018-C	rs11598018	0	11598018	intron_variant	0	0.462	3e-07	6.52288		1.1	1.06-1.14
10	114459697	Non-glioblastoma glioma	5,819 European ancestry cases, 18,190 European ancestry controls.	10q25.2	VTI1A	VTI1A	NA	NA	143187	NA	NA	rs11599775-G	rs11599775	0	11599775	intron_variant	0	0.62	3e-09	8.52288		1.16	1.10-1.22
11	82397014	Glioma	12,469 European ancestry cases, 18,190 European ancestry controls.	11q14.1	intergenic	LOC105369410 - RPS28P7	105369410	646195		205885	3558	rs11233250-C	rs11233250	0	11233250	intron_variant	1	0.868	5e-06	5.30103		1.14	1.08-1.21
11	95747337	Non-glioblastoma glioma	5,819 European ancestry cases, 18,190 European ancestry controls.	11q21	MAML2	MAML2	NA	NA	84441	NA	NA	rs7107785-T	rs7107785	0	7107785	intron_variant	0	0.479	4e-10	9.39794		1.16	1.11-1.21
11	118480115	Non-glioblastoma glioma	1,716 European ancestry male cases, 1,320 European ancestry female cases, 5,216 European ancestry male controls, 5,470 European ancestry female controls	11q23.3	PHLDB1	PHLDB1	NA	NA	23187	NA	NA	rs12803321-G	rs12803321	0	12803321	intron_variant	0	NR	2e-14	13.699	(males)	1.41	1.29-1.53
11	114030799	Non-glioblastoma glioma	5,819 European ancestry cases, 18,190 European ancestry controls.	11q23.2	ZBTB16	ZBTB16	NA	NA	7704	NA	NA	rs648044-A	rs648044	0	648044	intron_variant	0	0.39	5e-12	11.301		1.19	1.13-1.25
12	76263551	Non-glioblastoma glioma	5,819 European ancestry cases, 18,190 European ancestry controls.	12q21.2	intergenic	LOC105369846 - RN7SL734P	105369846	106479490		87574	88062	rs1275600-T	rs1275600	0	1275600	intron_variant	1	0.595	4e-09	8.39794		1.16	1.10-1.21
12	106812902	Glioblastoma	1,783 Northern European ancestry cases, 7,435 Northern European ancestry controls	12q23.3	POLR3B	POLR3B	NA	NA	55703	NA	NA	rs3851634-T	rs3851634	0	3851634	intron_variant	0	0.7	3e-09	8.52288		1.23457	1.15-1.32
14	33250081	Glioma	12,469 European ancestry cases, 18,190 European ancestry controls.	14q12	AKAP6	AKAP6	NA	NA	9472	NA	NA	rs10131032-G	rs10131032	0	10131032	intron_variant	0	0.916	2e-06	5.69897		1.17	1.09-1.24
15	76538459	Glioma	12,469 European ancestry cases, 18,190 European ancestry controls.	15q24.2	ETFA	ETFA	NA	NA	2108	NA	NA	rs77633900-C	rs77633900	0	77633900	intron_variant	0	0.086	1e-07	7		1.18	1.11-1.25
16	50128872	Glioma	12,469 European ancestry cases, 18,190 European ancestry controls.	16q12.1	HEATR3	HEATR3	NA	NA	55027	NA	NA	rs10852606-C	rs10852606	0	10852606	intron_variant	0	0.713	4e-11	10.3979		1.14	1.10-1.19
16	1004554	Glioma	12,469 European ancestry cases, 18,190 European ancestry controls.	16p13.3	LMF1	LMF1	NA	NA	64788	NA	NA	rs3751667-T	rs3751667	0	3751667	synonymous_variant	0	0.208	9e-10	9.04576		1.14	1.09-1.19
16	123896	Glioblastoma	6,191 European ancestry cases, 18,190 European ancestry controls.	16p13.3	MPG	RHBDF1	NA	NA	64285	NA	NA	rs2562152-T	rs2562152	0	2562152	intron_variant	0	0.85	2e-08	7.69897		1.21	1.13-1.29
17	7571752	Glioblastoma (age-stratified)	1,533 cases diagnosed below median age, 1,476 cases diagnosed at median age, 1,503 cases diagnosed above median age, 10,582 controls,	17p13.1	TP53	TP53	NA	NA	7157	NA	NA	rs78378222-G	rs78378222	0	78378222	3_prime_UTR_variant	0	NR	4e-13	12.3979	(Above median age-at-diagnosis)	3.26	2.37-4.48
20	62320968	Glioblastoma	1,783 Northern European ancestry cases, 7,435 Northern European ancestry controls	20q13.33		RTEL1, RTEL1-TNFRSF6B	NA	NA	51750, 100533107	NA	NA	rs6062302-C	rs6062302	0	6062302	synonymous_variant	0	NR	1e-13	13		1.42857	1.3-1.56
22	38477930	Glioma	12,469 European ancestry cases, 18,190 European ancestry controls.	22q13.1	SLC16A8	SLC16A8	NA	NA	23539	NA	NA	rs2235573-G	rs2235573	0	2235573	synonymous_variant	0	0.507	9e-07	6.04576		1.09	1.06-1.13
