# Supplementary material for: Alterations in 3D chromatin organization contribute to tumorigenesis of EGFR-amplified glioblastoma
Source: Comput Struct Biotechnol J. 2022 Apr 8;20:1967–78. doi: 10.1016/j.csbj.2022.04.007 (PMC9062087; doi:10.1016/j.csbj.2022.04.007)
Supplement: Supplementary data 6 [file mmc6.xlsx]

## Sheet: Hitrans_checked
Sup. Table 5. Translocation events reported by HiCtrans and validated by WGS.
chrA	BoundaryAS	BreakPointA	BoundaryAE	chrB	BoundaryBS	BreakPointB	BoundaryBE	Count	box.entropy	random.entropy.99uCI	ratio
chr1	92060000	93780000	103700000	chr11	67220000	68700000	80100000	178	0.149713	0.0581933	2.57269
chr7	53900000	54820000	55300000	chr11	75380000	87060000	98100000	289	0.253813	0.0449033	5.65243
chr9	130980000	131140000	131900000	chr11	85820000	85820000	85900000	43	0.861719	0.0651328	13.2302
chr1	94020000	95100000	100900000	chr14	88540000	91100000	94420000	10	0.109293	0.0402953	2.7123
chr5	145660000	145660000	146420000	chr14	32860000	32900000	42660000	264	0.306569	0.0406556	7.54064
chr5	145660000	145900000	146420000	chr14	90420000	90420000	102660000	258	0.285228	0.0509581	5.59731
chr7	140000	140000	4740000	chr16	21620000	23140000	25860000	479	0.288436	0.0595809	4.84108
chr7	140000	980000	4740000	chr16	27020000	27780000	28900000	16	0.209607	0.069157	3.03088
chr7	140000	2940000	4740000	chr16	53620000	53780000	54380000	226	0.411195	0.0530144	7.75629
chr7	140000	3420000	4740000	chr16	54660000	55300000	55940000	268	0.356264	0.0745353	4.7798
chr7	140000	540000	4740000	chr16	56340000	62260000	63140000	426	0.251294	0.0546202	4.60075
chr7	140000	3340000	4740000	chr16	63340000	63500000	63580000	15	0.300605	0.0666677	4.50901
chr7	140000	540000	4740000	chr16	64100000	64140000	64220000	17	0.278569	0.0879043	3.169
chr7	140000	1540000	4740000	chr16	64900000	65220000	65260000	178	0.517706	0.0421155	12.2925
chr7	140000	340000	4740000	chr16	65460000	67700000	71460000	397	0.28052	0.0479141	5.85464
chr7	140000	980000	4740000	chr16	71700000	72140000	72340000	39	0.272717	0.0899244	3.03274
chr9	132900000	133220000	138380000	chr16	24100000	24980000	26140000	243	0.346833	0.127305	2.72443
chr9	132900000	135380000	138380000	chr16	26620000	27500000	30380000	25	0.237339	0.0954856	2.4856
chr9	132900000	132940000	138380000	chr16	53580000	53580000	54300000	394	0.351676	0.0680676	5.16657
chr9	132900000	133460000	138380000	chr16	54660000	54660000	55740000	227	0.35261	0.0591315	5.96316
chr9	132900000	133500000	138380000	chr16	56380000	57740000	59500000	216	0.314313	0.0580414	5.41532
chr9	132900000	134620000	138380000	chr16	63060000	63100000	63500000	260	0.338641	0.0668299	5.06721
chr9	132900000	132940000	138380000	chr16	65700000	71900000	72420000	424	0.304944	0.113017	2.69821
chr6	41460000	44300000	45860000	chr17	74860000	75580000	75780000	203	0.405765	0.07808	5.19678
chr1	170660000	171180000	171460000	chr18	23300000	39540000	40740000	179	0.307366	0.0469219	6.55059
chr1	176980000	186340000	188980000	chr18	23300000	40700000	40740000	208	0.189671	0.0398351	4.76139
chr1	211700000	219820000	226940000	chr18	23300000	34500000	40740000	244	0.199396	0.0367172	5.43058
chr10	99140000	122540000	126860000	chr19	52460000	53820000	59060000	192	0.210816	0.0463453	4.54881
chr1	155940000	155940000	160620000	chr2	23300000	47300000	59180000	37	0.143909	0.0302959	4.75011
chr17	74860000	74860000	75780000	chr20	25740000	32460000	32540000	206	0.491621	0.0902977	5.44444
chr1	155940000	160620000	160660000	chr3	124660000	124980000	125140000	40	0.354553	0.0386783	9.1667
chr2	34020000	45780000	48100000	chr6	148500000	148500000	148740000	577	0.427847	0.0564025	7.5856
chr6	69380000	69380000	74500000	chr7	76980000	81340000	81340000	246	0.215455	0.0405781	5.30963
chr3	124660000	124660000	125140000	chr9	139140000	139140000	140140000	468	0.705269	0.0948304	7.43717
chr3	192940000	197580000	197580000	chr9	111380000	111380000	117020000	325	0.18387	0.0368598	4.98836
chr7	60000	180000	8500000	chr9	133260000	134460000	137020000	479	0.240452	0.0370667	6.48701
chr1	188980000	189260000	200020000	chrX	143140000	143140000	150100000	226	0.186031	0.0504586	3.6868
