# Supplementary material for: Alterations in 3D chromatin organization contribute to tumorigenesis of EGFR-amplified glioblastoma
Source: Comput Struct Biotechnol J. 2022 Apr 8;20:1967–78. doi: 10.1016/j.csbj.2022.04.007 (PMC9062087; doi:10.1016/j.csbj.2022.04.007)
Supplement: Supplementary data 7 [file mmc7.xlsx]

## Sheet: Sheet1
Sup. Table 6. Statistics of loops and specific loops of A172 that located in SVs and those not, statistics of TAD boundaries and specific TAD boundaries of A172 that located in SVs and those not. Chi-square test was used for statistics. *** represents p value < 0.001, * represents p value < 0.05, ns represents p value > 0.05.
	Total	in translocation domains	not in translocation domains	in deletion domains	not in deletion domains	in inversion domains	not in inversion domains	in duplication domains	not in duplication domains	in CNV gain domains	not in CNV gain domains	in CNV loss domains	not in CNV loss domains
A172 loops	22583	4004	18579	1837	20746	2816	19767	2494	20089	3257	19326	2847	19736
A172 specific loops	1358	781	577	636	722	731	627	752	606	201	1157	145	1213
Chi-square significance(on counts)		***		***		***		***		ns		*
		in translocation domains	not in translocation domains	in deletion domains	not in deletion domains	in inversion domains	not in inversion domains	in duplication domains	not in duplication domains	in CNV gain domains	not in CNV gain domains	in CNV loss domains	not in CNV loss domains
A172 TAD boundary	4075	552	3523	204	3871	331	3744	261	3814	501	3574	633	3442
A172 specific TAD boundary	380	75	305	21	359	33	347	21	359	62	318	63	317
Chi-square significance(on counts)		***		ns		ns		ns		*		ns
