# Supplementary material for: Alterations in 3D chromatin organization contribute to tumorigenesis of EGFR-amplified glioblastoma
Source: Comput Struct Biotechnol J. 2022 Apr 8;20:1967–78. doi: 10.1016/j.csbj.2022.04.007 (PMC9062087; doi:10.1016/j.csbj.2022.04.007)
Supplement: Supplementary data 8 [file mmc8.xlsx]

## Sheet: Sheet1
Sup. Table 7. Translocation breakpoint identified by WGS. Green mark indicates verified by Hi-C data.
CHROM1	POS	CHROM2	END
chr2	47892614	chr1	155538769
chr2	86067295	chr1	39359432
chr3	12670271	chr2	33141674
chr3	58772434	chr2	160148186
chr3	58772450	chr2	160148935
chr3	125663332	chr1	160660521
chr4	54837087	chr3	152701366
chr4	66413931	chr2	42052610
chr4	180999124	chr2	33141624
chr5	39787751	chr2	221278223
chr5	41403510	chr4	120869760
chr6	143295430	chr2	33141675
chr6	148503986	chr2	45775922
chr6	148754006	chr2	46002357
chr7	61778322	chr3	89509517
chr7	81356171	chr6	69370510
chr7	124423181	chr1	117757196
chr8	2865318	chr2	33141667
chr8	14835894	chr6	43962456
chr8	111386283	chr2	33141401
chr9	2397102	chr3	137221705
chr9	83512464	chr2	33141676
chr9	98459861	chr2	35879355
chr9	99257695	chr2	33141400
chr9	111397357	chr3	197629565
chr9	131902595	chr1	150894943
chr9	133016275	chr7	4964800
chr9	133233658	chr7	4864821
chr9	133297440	chr7	4856397
chr9	133709599	chr7	739374
chr9	134395772	chr7	3574934
chr9	134396908	chr7	862743
chr9	139146626	chr3	124660148
chr10	95047940	chr1	206546256
chr10	109799624	chr2	231802159
chr10	109799843	chr2	231802161
chr11	18685311	chr7	28295428
chr11	68840768	chr1	93885197
chr11	86222708	chr9	130990606
chr11	87390169	chr7	55059713
chr11	87390179	chr7	55059720
chr13	63638638	chr12	131699340
chr14	32868266	chr5	145529491
chr14	40317376	chr2	54111567
chr14	90402439	chr5	146431124
chr14	91386114	chr1	150895680
chr15	52589551	chr13	90550561
chr16	21535955	chr7	4976880
chr16	21569602	chr9	135661388
chr16	21572046	chr9	135459877
chr16	21614356	chr7	4058836
chr16	21958700	chr7	1755850
chr16	21967584	chr7	4030762
chr16	22174140	chr7	1098854
chr16	22294433	chr7	1059056
chr16	22296058	chr7	1351493
chr16	22693557	chr7	3037069
chr16	22898827	chr7	4706188
chr16	23136517	chr7	144593
chr16	23697843	chr7	2406706
chr16	24544027	chr9	134912243
chr16	24675480	chr9	134914681
chr16	24808761	chr9	135199943
chr16	24955308	chr9	133019314
chr16	25268214	chr9	135661537
chr16	53575419	chr9	132917304
chr16	54399792	chr7	4729513
chr16	54667213	chr9	133469598
chr16	55176058	chr7	4707003
chr16	57035209	chr7	2754368
chr16	57441131	chr7	1485258
chr16	57454368	chr7	1349353
chr16	58230930	chr7	148596
chr16	58383981	chr9	133648655
chr16	58498448	chr7	1347423
chr16	58598414	chr9	134514401
chr16	59650639	chr7	1055525
chr16	59748438	chr7	1046318
chr16	60437870	chr7	1350951
chr16	62268032	chr7	538462
chr16	63021010	chr9	134655048
chr16	65240522	chr7	1756904
chr16	65452039	chr9	134897861
chr16	65687731	chr9	134997390
chr16	65688483	chr9	134998464
chr16	65722046	chr9	134903534
chr16	65973326	chr9	134897487
chr16	66011735	chr7	1563552
chr16	66012704	chr7	1968445
chr16	66913833	chr7	572550
chr16	67090459	chr9	133759442
chr16	67677100	chr7	601959
chr16	69307202	chr7	1564577
chr16	69626588	chr7	2638713
chr16	69843483	chr7	2754916
chr16	70132366	chr7	884469
chr16	71889752	chr9	133015627
chr16	72145476	chr9	135339523
chr16	72145503	chr9	133356838
chr16	72175789	chr7	4864771
chr16	75849988	chr7	150724371
chr16	77788962	chr1	67452624
chr17	10259169	chr2	55463759
chr17	10259203	chr2	55496430
chr17	19941645	chr14	20975811
chr17	19995621	chr2	209033722
chr17	49977260	chr4	128964986
chr17	64637275	chr6	13191447
chr17	74377419	chr2	153997625
chr17	75782533	chr6	44333461
chr18	34489896	chr1	219915588
chr18	34489900	chr1	219915578
chr18	38346160	chr2	33141542
chr18	39595719	chr1	171205219
chr18	39622425	chr1	186622089
chr18	39622498	chr1	186622303
chr18	39622511	chr1	171018774
chr18	40719182	chr1	164753948
chr18	40867354	chr1	186622305
chr18	71711514	chr9	127885509
chr19	11422016	chr1	38241383
chr19	13848407	chr6	147371533
chr19	53382351	chr10	122620689
chr20	32555245	chr17	74776088
chr21	15281400	chr13	19384776
chr21	29317875	chr2	132664296
chr22	29066122	chr4	46968021
chrX	11953198	chr7	17094701
chrX	32001086	chr3	49218384
chrX	61829473	chr19	24586405
chrX	142784020	chr18	40154386
chrX	142785126	chr18	40368767
chrX	142785338	chr1	171018215
chrX	143134842	chr1	189296967
chrY	13847353	chr2	89855441
chrY	16642586	chrX	6138391
